# Supplementary material for: Spontaneous Membrane Nanodomain Formation in the Absence or Presence of the Neurotransmitter Serotonin
Source: Front Cell Dev Biol. 2020 Nov 30;8:601145. doi: 10.3389/fcell.2020.601145 (PMC7734319; doi:10.3389/fcell.2020.601145)
Supplement: Supplementary file 4 [file Data_Sheet_2.ZIP]

Archive with 3 entries (3 files):
- ser.itp
- ser.prm
- serotonin.gro
