# Supplementary material for: Spontaneous Membrane Nanodomain Formation in the Absence or Presence of the Neurotransmitter Serotonin
Source: Front Cell Dev Biol. 2020 Nov 30;8:601145. doi: 10.3389/fcell.2020.601145 (PMC7734319; doi:10.3389/fcell.2020.601145)
Supplement: Supplementary file 4 [file Data_Sheet_2.ZIP › ser.itp]

; Created by cgenff_charmm2gmx.py

[ moleculetype ]
; Name			   nrexcl
SER				 3

[ atoms ]
;	 nr		  type	resnr residue  atom   cgnr	   charge		mass  typeB    chargeB		massB
; residue	 1 SER rtp SER q	qsum
     1      NG321      1    SER     N1      1     -0.880     14.007   ;
     2      CG321      1    SER     C1      2      0.090     12.011   ;
     3      CG321      1    SER     C2      3     -0.307     12.011   ;
     4     CG2R51      1    SER     C3      4      0.068     12.011   ;
     5     CG2R51      1    SER     C4      5     -0.141     12.011   ;
     6     NG2R51      1    SER     N2      6     -0.517     14.007   ;
     7     CG2RC0      1    SER     C5      7      0.231     12.011   ;
     8     CG2R61      1    SER     C6      8     -0.283     12.011   ;
     9     CG2R61      1    SER     C7      9     -0.196     12.011   ;
    10     CG2R61      1    SER     C8     10      0.051     12.011   ;
    11     CG2R61      1    SER     C9     11     -0.261     12.011   ;
    12     CG2RC0      1    SER    C10     12      0.124     12.011   ;
    13      OG311      1    SER     O1     13     -0.530     15.999   ;
    14     HGPAM2      1    SER     H1     14      0.298      1.008   ;
    15     HGPAM2      1    SER     H2     15      0.298      1.008   ;
    16       HGA2      1    SER     H3     16      0.090      1.008   ;
    17       HGA2      1    SER     H4     17      0.090      1.008   ;
    18       HGA2      1    SER     H5     18      0.090      1.008   ;
    19       HGA2      1    SER     H6     19      0.090      1.008   ;
    20      HGR52      1    SER     H7     20      0.220      1.008   ;
    21       HGP1      1    SER     H8     21      0.363      1.008   ;
    22      HGR61      1    SER     H9     22      0.195      1.008   ;
    23      HGR61      1    SER    H10     23      0.196      1.008   ;
    24      HGR61      1    SER    H11     24      0.201      1.008   ;
    25       HGP1      1    SER    H12     25      0.420      1.008   ;

[ bonds ]
;	ai	  aj funct			  c0			c1			  c2			c3
    1     2	 1
    1    14	 1
    1    15	 1
    2     3	 1
    2    16	 1
    2    17	 1
    3     4	 1
    3    18	 1
    3    19	 1
    4     5	 1
    4    12	 1
    5     6	 1
    5    20	 1
    6     7	 1
    6    21	 1
    7     8	 1
    7    12	 1
    8     9	 1
    8    22	 1
    9    10	 1
    9    23	 1
   10    11	 1
   10    13	 1
   11    12	 1
   11    24	 1
   13    25	 1

[ pairs ]
;	ai	  aj funct			  c0			c1			  c2			c3
    1     4	 1
    1    18	 1
    1    19	 1
    2     5	 1
    2    12	 1
    3    14	 1
    3    15	 1
    3     6	 1
    3    20	 1
    3    11	 1
    3     7	 1
    4    16	 1
    4    17	 1
    4    21	 1
    4     8	 1
    4    10	 1
    4    24	 1
    5    18	 1
    5    19	 1
    5    11	 1
    5     8	 1
    6     9	 1
    6    22	 1
    6    11	 1
    7    20	 1
    7    10	 1
    7    23	 1
    7    24	 1
    8    21	 1
    8    11	 1
    8    13	 1
    9    12	 1
    9    24	 1
    9    25	 1
   10    22	 1
   11    23	 1
   11    25	 1
   12    18	 1
   12    19	 1
   12    20	 1
   12    21	 1
   12    22	 1
   12    13	 1
   13    23	 1
   13    24	 1
   14    16	 1
   14    17	 1
   15    16	 1
   15    17	 1
   16    18	 1
   16    19	 1
   17    18	 1
   17    19	 1
   20    21	 1
   22    23	 1

[ angles ]
;	ai	  aj	ak funct			c0			  c1			c2			  c3
    2     1    14	5
    2     1    15	5
   14     1    15	5
    1     2     3	5
    1     2    16	5
    1     2    17	5
    3     2    16	5
    3     2    17	5
   16     2    17	5
    2     3     4	5
    2     3    18	5
    2     3    19	5
    4     3    18	5
    4     3    19	5
   18     3    19	5
    3     4     5	5
    3     4    12	5
    5     4    12	5
    4     5     6	5
    4     5    20	5
    6     5    20	5
    5     6     7	5
    5     6    21	5
    7     6    21	5
    6     7     8	5
    6     7    12	5
    8     7    12	5
    7     8     9	5
    7     8    22	5
    9     8    22	5
    8     9    10	5
    8     9    23	5
   10     9    23	5
    9    10    11	5
    9    10    13	5
   11    10    13	5
   10    11    12	5
   10    11    24	5
   12    11    24	5
   11    12     4	5
   11    12     7	5
    4    12     7	5
   10    13    25	5

[ dihedrals ]
;	ai	  aj	ak	  al funct			  c0			c1			  c2			c3			  c4			c5
   14     1     2     3	 9
   14     1     2    16	 9
   14     1     2    17	 9
   15     1     2     3	 9
   15     1     2    16	 9
   15     1     2    17	 9
    1     2     3     4	 9
    1     2     3    18	 9
    1     2     3    19	 9
   16     2     3     4	 9
   16     2     3    18	 9
   16     2     3    19	 9
   17     2     3     4	 9
   17     2     3    18	 9
   17     2     3    19	 9
    2     3     4     5	 9
    2     3     4    12	 9
   18     3     4     5	 9
   18     3     4    12	 9
   19     3     4     5	 9
   19     3     4    12	 9
    3     4     5     6	 9
    3     4     5    20	 9
   12     4     5     6	 9
   12     4     5    20	 9
    3     4    12    11	 9
    3     4    12     7	 9
    5     4    12    11	 9
    5     4    12     7	 9
    4     5     6     7	 9
    4     5     6    21	 9
   20     5     6     7	 9
   20     5     6    21	 9
    5     6     7     8	 9
    5     6     7    12	 9
   21     6     7     8	 9
   21     6     7    12	 9
    6     7     8     9	 9
    6     7     8    22	 9
   12     7     8     9	 9
   12     7     8    22	 9
    6     7    12    11	 9
    6     7    12     4	 9
    8     7    12    11	 9
    8     7    12     4	 9
    7     8     9    10	 9
    7     8     9    23	 9
   22     8     9    10	 9
   22     8     9    23	 9
    8     9    10    11	 9
    8     9    10    13	 9
   23     9    10    11	 9
   23     9    10    13	 9
    9    10    11    12	 9
    9    10    11    24	 9
   13    10    11    12	 9
   13    10    11    24	 9
    9    10    13    25	 9
   11    10    13    25	 9
   10    11    12     4	 9
   10    11    12     7	 9
   24    11    12     4	 9
   24    11    12     7	 9
