# Supplementary material for: Spontaneous Membrane Nanodomain Formation in the Absence or Presence of the Neurotransmitter Serotonin
Source: Front Cell Dev Biol. 2020 Nov 30;8:601145. doi: 10.3389/fcell.2020.601145 (PMC7734319; doi:10.3389/fcell.2020.601145)
Supplement: Supplementary file 4 [file Data_Sheet_2.ZIP › ser.prm]

[ bondtypes ]
;      i        j  func           b0           kb


[ angletypes ]
;      i        j        k  func       theta0       ktheta          ub0          kub
   CG321    CG321    NG321     5   110.000000   365.681600   0.00000000         0.00


[ dihedraltypes ]
;      i        j        k        l  func         phi0         kphi  mult
  CG2RC0   CG2R51    CG321    CG321     9   180.000000     0.376560     2
  CG2RC0   CG2R51    CG321    CG321     9     0.000000     2.384880     3
  CG2RC0   CG2R61   CG2R61    OG311     9   180.000000    12.970400     2
  CG2R51    CG321    CG321    NG321     9     0.000000     0.167360     3
   NG321    CG321    CG321     HGA2     9     0.000000     0.815880     3
   CG321    CG321    NG321   HGPAM2     9     0.000000     1.255200     3


[ dihedraltypes ]
; 'improper' dihedrals 
;      i        j        k        l  func         phi0         kphi
