# Supplementary material for: Spontaneous Membrane Nanodomain Formation in the Absence or Presence of the Neurotransmitter Serotonin
Source: Front Cell Dev Biol. 2020 Nov 30;8:601145. doi: 10.3389/fcell.2020.601145 (PMC7734319; doi:10.3389/fcell.2020.601145)
Supplement: Supplementary file 4 [file Data_Sheet_2.ZIP › serotonin.gro]

generated by VMD, t= 0.000000
25
    1SER    N1     1   1.200   1.592   1.154
    1SER    C1     2   1.235   1.545   1.290
    1SER    C2     3   1.320   1.420   1.271
    1SER    C3     4   1.363   1.355   1.401
    1SER    C4     5   1.296   1.258   1.469
    1SER    N2     6   1.369   1.230   1.583
    1SER    C5     7   1.484   1.300   1.587
    1SER    C6     8   1.593   1.298   1.671
    1SER    C7     9   1.701   1.384   1.647
    1SER    C8    10   1.699   1.467   1.537
    1SER    C9    11   1.590   1.470   1.450
    1SER    C10   12   1.482   1.385   1.474
    1SER    O1    13   1.802   1.562   1.527
    1SER    H1    14   1.134   1.669   1.158
    1SER    H2    15   1.281   1.628   1.103
    1SER    H3    16   1.293   1.623   1.345
    1SER    H4    17   1.143   1.521   1.348
    1SER    H5    18   1.262   1.346   1.212
    1SER    H6    19   1.411   1.445   1.212
    1SER    H7    20   1.200   1.213   1.445
    1SER    H8    21   1.329   1.190   1.669
    1SER    H9    22   1.596   1.231   1.755
    1SER    H10   23   1.785   1.388   1.715
    1SER    H11   24   1.590   1.532   1.361
    1SER    H12   25   1.765   1.638   1.480
   2.86597   2.86597   2.86597   0.00000   0.00000   0.00000   0.00000   0.00000   0.00000
